# Supplementary material for: The Cardiac Genome Clinic: implementing genome sequencing in pediatric heart disease
Source: Genet Med. 2020 Feb 10;22(6):1015–24. doi: 10.1038/s41436-020-0757-x (PMC7272322; doi:10.1038/s41436-020-0757-x)
Supplement: Supplementary file 2 — Supplementary Table S1 [file 41436_2020_757_MOESM2_ESM.xlsx]

## Sheet: Cohort
Family ID	Cardiac lesion	Extracardiac phenotype	Clinically relevant extra cardiac features	Proband's sex	Clinical genetics assessment	Previous diagnostic procedures (negative unless indicated otherwise)	Clinical testing offered through the Cardiac Genome Clinic (negative unless indicated otherwise)	Parental echocardiographies (negative unless indicated otherwise)	Family history	Sequencing strategy
HSC_001	TOF with PA, non-confluent hypoplastic pulmonary arteries, 3 major aortopulmonary collateral arteries (1 supplies all lung; 2 to right lung), left aortic arch		No	F	Yes			Mother only (TOF)	Mother with TOF and mild ID, maternal cousin (female) with TAPVR	Proband, mother + cousin
HSC_004	TOF, severe valvar pulmonary stenosis, major aortopulmonary collateral arteries, left aortic arch		No	M	No	Karyotype, 22qFISH		No	Sporadic	Proband
HSC_005	Small PDA		No	F	No			Mother only	Mother with PDA	Trio
HSC_006	TOF, valvar PA, DORV, left pulmonary artery sling	Right upper lobe bronchus originates from trachea, tracheal stenosis, bridging bronchus and developmental delay	Yes	M	Yes	Prenatal microarray and Noonan panel		Yes	Sporadic	Trio
HSC_007	TOF with PS, right aortic arch		No	F	Yes	Karyotype, 22qFISH		Yes	Sporadic	Trio
HSC_008	TOF, PA		No	M	No			No	Sporadic	Trio
HSC_009	TOF with PS, left aortic arch	ADHD, autism, OCD, learning disability, psychiatric disorder	Yes	M	Yes	Microarray, Fragile X testing		Yes	Sporadic	Trio
HSC_010	Hypertrophic cardiomyopathy		No	M	Yes	Cardiomyopathy panel of 51 genes, Noonan panel, Clinical exome (2016)		Yes	Father and brother with HCM	2 brothers and father
HSC_011	Valvar PS, dysplastic valve with supravalvar tethering	Club feet, foot oligodactyly, hemiparesis, polyarthralgia, absent 5th ray on both feet	Yes	F	No			Yes	Sister with ASD or VSD, closed spontaneously	Quartet (2 affected sisters and parents)
HSC_012	Dilated cardiomyopathy		No	F	Yes	Pan-Cardiomyopathy and metabolic panels		No	Sporadic (sibling with sudden infant death syndrome)	Trio
HSC_013	Small muscular VSD	Axial hypotonia, hypoventilation, infantile spasms, macrosomia, macrocephaly, global developmental delay	Yes	F	Yes	Clinical exome (2017)		Yes	Sporadic	Trio
HSC_015	HLHS, MA, CoArc, DORV, hypoplastic aortic arch		No	F	Yes	22qFISH, microarray		Yes	Sporadic	Trio
HSC_017	Aortic stenosis, BAV, CoArc, small left ventricle (borderline), small mitral valve		No	M	No	Karyotype, microarray		Yes	Sporadic	Trio
HSC_018	Dysplastic aortic and pulmonary valve, PS, aortic regurgitation	Borderline short stature	Yes	M	Yes	FISH7q11, microarray		Yes (mother: decreased ventricular function, SVT)	Mother with decreased ventricular function, SVT	Trio
HSC_019	Interrupted aortic arch (B-type), aortic valvular stenosis, small aortic valve, hypoplastic ascending aorta, small perimembranous VSD, small ASD	Apnea, intraventricular hemorrhage (premature birth, 28 weeks), microcephaly, dysmorphisms, anemia, hyponatremia (deceased at 2 months)	Yes (symptoms partially explained by prematurity)	M	Yes	Microarray 2017: VUS 15q		Yes	Sporadic	Trio
HSC_020	CoArc, diffuse hypoplasia of descending aorta	Vasculopathy, hypertension, cerebral ischemia, respiratory infections, IUGR	Yes	F	Yes	Karyotype, clinical exome (2017)		No	Sporadic	Trio
HSC_021	Tricuspid atresia, hypoplastic right ventricle, tiny VSD, PA, normally-related great arteries, left aortic arch	Mild ADHD, depression	No	F	No			Yes	Brother died in utero with hypoplastic right heart, small tricuspid valve, large VSD, small aorta arising from the right ventricle (double-outlet right ventricle)	Quartet (2 affected siblings and parents)
HSC_022	TOF, PA, dextroposition with apex to the left (situs solitus), confluent central pulmonary arteries, major aortopulmonary collateral arteries, left aortic arch	Motor delay, short stature (<3rd centile)	Yes	F	Yes	22qFISH, microarray		Yes	Sporadic CHD. Mother with learning disability/dyslexia	Trio
HSC_024	TGA, IVS, coronary arteries 1L2RCx	Developmental delay, mild ID, autism	Yes	M	Yes		Microarray	Yes	Consanguinity	Trio
HSC_025	Double-inlet left ventricle, TGA, VSD and small anterior right ventricle, small ascending aorta and aortic coarctation	LQTS, speech delay, stroke and global brain volume loss, potentially related to complex congenital heart defect	Yes	M	Yes	Clinical LQT panel (KCNH2 stopgain variant), microarray	Fragile X	Yes	Sporadic	Proband and unaffected mother
HSC_026	Critical valvar PS, dysplastic pulmonary valve, small secundum ASD, left aortic arch	Micrognathia	No	F	Yes	Microarray		Yes	Sporadic	Trio
HSC_027	Aortic stenosis, dysplastic aortic valve	Global developmental delay, self injurious behaviour, microcephaly, short stature, hypotonia, joint laxity dysmorphic features	Yes	M	Yes	Microarray		No	Mother with mild ID and epilepsy	Trio
HSC_028	TGA, IVS, usual coronaries (1LCx2R)		No	M	Yes			Yes	Sporadic	Trio
HSC_029	HLHS (aortic stenosis, mitral stenosis), minimal antegrade flow across aortic valve, severely hypoplastic ascending aorta	Short stature, microcephaly, seizures, learning disability, hypotonia, hearing loss, leg length discrepency, osteopenia	Yes	F	Yes	Microarray	WES (2017): Uniparental disomy 14	No	Sporadic	Trio
HSC_030	TGA, IVS, usual coronaries (1LCx2R)		No	M	Yes	FISH 22q		Yes	Sporadic	Trio
HSC_031	Large perimembranous VSD	Autism, developmental delay, unexplained episodic fevers, gastroesophageal reflux disease	Yes	M	Yes		WES (2017), Fragile X testing, microarray	Yes	Sporadic	Trio
HSC_032	Unbalanced AVSD committed to left ventricle, hypoplastic right ventricle, common atrioventricular valve, large primum ASD, small inlet VSD	Borderline microcephaly, global developmental delay and hypotonia, gastrojejunal tube fed	Yes	M	No	Microarray		Yes	Mother with short stature, brachydactyly, delayed menarche	Trio
HSC_033	TOF, PA, hypoplastic pulmonary arteries, left aortic arch		No	M	Yes			Yes	Father and paternal grandmother: VSD; paternal grandmother's deceased sister: TOF	Proband
HSC_034	TOF, PA with major aortopulmonary collateral arteries, nonconfluent hypoplastic pulmonary arteries	Congenital lymphedema	No	F	Yes	Microarray	Lymphedema panel: FLT4 frameshift variant	Mother only	Sporadic	Trio
HSC_036	TGA, IVS, bicuspid pulmonary valve, usual coronaries (1LCx2R)	Cardioembolic stroke and associated seizures, mild IUGR, oligohydramnios, mild motor delay	Yes	M	Yes		Microarray	Yes	Sporadic	Trio
HSC_037	Critical valvar PS		No	F	Yes			No	Sporadic	Trio
HSC_038	CoArc	Thick nuchal skin, café-au-lait spot, preauricular pit, T-cell lymphopenia	No	F	Yes	Prenatal microarray		Yes	Sporadic	Trio
HSC_039	CoArc, transverse arch hypoplasia, BAV, small anterior muscular VSD	Macrocephaly, hemangioma, scoliosis, ID	Yes	F	Yes	Karyotype, FISH 22q	Microarray and Noonan panel	No	Sporadic	Trio
HSC_040	Coarc, functionally BAV	High palate	No	M	Yes		Microarray	Yes	Sporadic	Trio
HSC_041	Balanced complete AVSD (small primum ASD, large VSD)	Microcephaly, hearing loss, cerebellar hypoplasia, congenital cataract, global developmental delay, failure to thrive, seizures, distinct/dysmorphic features	Yes	M	Yes	Clinical exome (2016), microarray		No	Consanguinity (1° cousins)	Trio
HSC_042	Balanced AVSD with large primum ASD, inlet VSD, and large secundum ASD, severe left pulmonary vein stenosis	Feeding difficulties, polyhydramnion, dilated bowel, renal cyst, choroid plexus cyst, micrognathia, died at age 7 m old	Yes	M	Yes	Microarray		Yes	Sporadic	Trio
HSC_043	Severe Ebstein’s anomaly, severe tricuspid regurgitation (required neonatal Starne’s and Blalock-Taussig shunt)	Oligohydramnion, pulmonary hypoplasia, short stature, microcephaly, rhizomelia, facial dysmorphisms, hypotonia, gross motor delay	Yes	M	Yes	Microarray: VUS		Yes	Sporadic	Trio
HSC_044	Aortic coarctation with tubular hypoplasia, multiple apical VSD, fenestrated ASD, functional BAV	Mild developmental delay, head circumference 87th centile, hearing loss	Yes	M	Yes	Microarray FISH 22q, NOTCH1		Yes (Father BAV)	Father: BAV	Proband and father
HSC_047	Aortic coarctation, borderline left ventricular size (not HLHS; MRI LVEDVi 29ml/m2, AAo flow 2.18 L/min/m2), small functionally bicuspid aortic valve (fusion of left and right coronary cusps; z-score -6.1), small mitral valve (z-score -4.7)	Distinct facial features, hemangioma	Yes	F	Yes		Microarray	Yes	Mother: History of a heart murmur as a child, maternal grandfather: "Blue baby"?	Trio
HSC_048	Aortic stenosis, functional BAV (fusion between right and non coronary cusp)	Dermal translucency, umbilical hernia	No	M	Yes			Yes	Sporadic	Trio
HSC_049	Tricuspid and pulmonary atresia, severe right ventricular hypoplasia, normally related great arteries, left aortic arch	Multicystic dysplastic left kidney, esophageal atresia + tracheoesophageal fistula, 13 ribs, mild dysmorphic features	Yes	M	Yes	Microarray, clinical exome, Fanconi anemia: chromosomal breakage analysis		Yes	Cousin with CHD (HSC_061; sequenced also as part of this study: unbalanced AVSD, common atrioventricular valve commited to right ventricle, small non-apex forming left ventricle (had biventricular repair), large primum ASD, tubular hypoplasia of transvers aortic arch, preductal CoArc, left upper and lower pulmonary vein anomaly)	Trio, + cousin also sequenced as a trio
HSC_050	Tricuspid atresia, normally related great arteries, right ventricular hypoplasia, small ventriculoseptal defect	ADHD, oppositional defiant disorder, fine motor delay, visual impairment, hypermetropia	Yes	F	Yes		Microarray	Yes	Sporadic	Trio
HSC_051	Situs inversus, dextrocardia, mirror image atrial arrangement, TGA, bilateral SVC (left SVC to left-sided atrium, right SVC to coronary sinus)	Situs inversus totalis: left-sided liver, right-sided spleen	Yes	F	Yes	Prenatal microarray	Heterotaxy panel -VUS	Father only	Sporadic	Trio
HSC_054	PDA		No	F	No			No	Familial PDA (in total n=5: proband, paternal uncle, aunt, two cousins); paternal grandfather died of aortic aneurysm in his 80ies	Trio
HSC_055	HLHS (aortic atresia, severe mitral stenosis), non-apex forming left ventricle, endocardial fibroelastosis, coronary sinusoids and fistulae		No	M	Yes			No	Sporadic	Trio
HSC_056	Early-onset dilated cardiomyopathy	Abnormal skin blistering, poor wound healing	No	M	No	Pan-cardiomyopathy panel (2017), arrythmia panel (2017)		Yes	Sporadic	Trio
HSC_057	TGA, CoArc, small perimembranous VSD, coronary 1LCx2R		No	M	Yes	Karyotype , FISH 22q	Microarray	Yes	Consanguinity	Trio
HSC_058	HLHS, MA, DORV, subaortic VSD, hypoplastic left aortic arch, CoArc	Borderline short stature ~ 3rd percentile, retrognathia, clinodactyly	No	M	Yes		Microarray	Yes	Sporadic	Trio
HSC_059	Large ASD secundum, moderately dilated right ventricle		No	M	No			Yes	Brother, mother and potentially paternal uncle with ASD	Mother and two sons
HSC_060	CoArc, transverse arch hypoplasia, bovine arch (common origin brachiocephalic and left common carotid arteries), VSD (doubly committed subarterial VSD), posterior deviation of the outlet septum, trileaflet aortic valve, subaortic ridge	Increased nuchal translucency, short stature, failure to thrive, facial dysmorphisms, ptosis, joint hypermobility/hypotonia, cryptorchidism	Yes	M	Yes	Prenatal microarray	Noonan panel - positive (done in parallel to the WGS analysis)	No	Sporadic	Trio
HSC_062	TOF, right aortic arch		No	M	Yes		Microarray	Yes	Sporadic	Trio
HSC_065	HLHS (mitral and aortic valve atresia)		No	M	Yes			No	Sporadic	Trio
HSC_066	HLHS (mitral and aortic valve stenosis), hypoplastic ascending aorta, isthmus hypoplasia, moderate to large muscular VSD	Retrognathia, mild dysmorphisms	No	M	Yes	Microarray		Father only	Sporadic	Trio
HSC_067	CoArc, BAV, transverse arch hypoplasia, small PDA		No	M	Yes			Yes	Parents distantly related (5th/6th cousins)	Trio
HSC_068	TGA, normal coronaries (1LCx2R), small perimembranous VSD	Possible immune dysregulation and autoinflammatory condition	Yes	M	Yes	Microarray, clinical exome (2017)		Yes	Sporadic	Trio
HSC_069	CoArc, Borderline LV; biV repair (almost aprex forming), BAV	Juvenile arthritis	Yes	F	Yes			Yes	Sporadic	Trio
HSC_070	CoArc, small apical anterior muscular VSD, trileaflet aortic valve	Neonatal respiratory distress / hypoglycemia / jaundice, IUGR, short stature, microcephaly, Dandy-Walker-malformation, low medullary conus, nevus flammeus / hemangioma, fifth finger contractures	Yes	F	Yes	Microarray		Yes	Sporadic (monochoriotic, diamniotic twin, who is healthy)	Trio
HSC_071	Double inlet left ventricle, small right ventricle, straddling of the right atrioventricular valve, small left atrioventricular valve, VA concordance, unobstructed aortic arch, 2 small fenestrated ASDs	Large for gestational age, mild dysmorphisms	No	F	Yes	Karyotype , FISH 22q, NKX2-5		Yes	Sporadic	Trio
HSC_073	TOF	Cleft lip and palate, lower limb spasticity, mild ID	Yes	M	Yes	Karyotype, microarray	Clinical exome	No	Sporadic	Trio
HSC_074	Interrupted aortic arch (type B), hypoplastic ascending aorta and transverse arch, large VSD (outlet septum to mid-muscular septum), posterior deviation of the outlet septum, left SVC to coronary sinus	Borderline short stature, hearing impairment, dysplastic ears with preauricular tags	Yes	M	Yes	Microarray, FISH 22q and 16q		Yes	Sporadic	Trio
HSC_075	HLHS (aortic atresia, mitral stenosis), mild hypoplasia of ascending aorta and arch, no coarctation, endocardial fibroelastosis, small coronary sinusoids to left ventricle	Short stature, microcephaly, mild retrognathia	Yes	M	Yes	Prenatal microarray		No	Sporadic	Trio
HSC_076	TOF with PS and DORV, confluent pulmonary arteries, left SVC to coronary sinus, no bridging vein, left aortic arch	Esophageal atresia, bilateral iris coloboma, failure to thrive	Yes	M	Yes	Microarray, CHD7, clinical exome		Yes	Sporadic	Trio
HSC_080	Tricuspid atresia, VA concordance, hypoplastic right ventricle , right ventricular outflow tract obstruction (PS, subPS)	IUGR, increased nuchal translucency, short stature, microcephaly, failure to thrive, dysmorphisms	Yes		Yes		Microarray, clinical exome	Yes	Sporadic	Trio
HSC_081	HLHS (MS, AA)	ADHD, nephrocalcinosis, hypercalcemia, dysmorphisms (parietal bossing, broad forehead, preauricular pit)	Yes	M	Yes	FISH 22q, FISH 7q11, karyotype	None	Yes	Sporadic	Trio
HSC_086	Valvar pulmonary atresia (trileaflet pulmonary valve), moderate right ventricular hypoplasia, secundum atrial septal defect, dysplastic tricuspid valve		No	M	Yes	Prenatal microarray		No	Sporadic	Trio
HSC_087	Dextrocardia, left atrial isomerism, interrupted IVC with azygous continuation of the IVC to right SVC, single right SVC drains to right-sided atrium, hepatic veins drain to right-sided atrium, all 4 pulmonary veins drain to right-sided atrium, unbalanced AVSD (large primum ASD, large VSD) with common atrioventricular valve committed to a large anterior left-sided morphological right ventricle, h…	Left-sided liver, polysplenia, superior mesenteric vein to the right of the superior mesenteric artery, stomach to the right, abnormal configuration of the colon (likely malrotation), macrocephaly, mild respiratory issues, ultrastructural ciliary abnormalities	Yes	F	Yes	Karyotype , FISH 22q	Heterotaxy panel	Yes	Sporadic	Trio
HSC_088	Total anomalous pulmonary venous drainage to coronary sinus		No	F	Yes			Yes	Sporadic	Trio
HSC_089	Congenitally corrected TGA, moderate outlet VSD, PS (valvar and supravalvar), left aortic arch, small secundum ASD, normal tricuspid valve	One beat of clonus bilaterally in his ankles, clinodactyly	No	M	Yes		Microarray	Yes	Sporadic	Trio
HSC_090	TGA, tricuspid atresia, VSD, small right ventricle	ADHD, weight >+2SD	No	M	Yes	Prenatal microarray		No	Sporadic	Trio
HSC_091	CoArc, VSD, unicuspid aortic valve, hypoplastic transverse arch		No	F	Yes			Yes	Sporadic	Trio
HSC_092	TOF (valvar, subvalvar and supravalvar obstruction), left aortic arch	Microcephaly, failure to thrive, unilateral renal hypoplasia/cyst, inguinal hernia	Yes	M	Yes		FISH 22q	Yes	Mother: Born with "hole in the heart"	Trio
HSC_093	Dextrocardia, right atrial isomerism, complete balanced AVSD (common atrium, large inlet VSD), right ventricle is to left of left ventricle, right ventricle is the outlet ventricle with the remote aorta located anterior and leftward to the pulmonary artery, left-hand topology, bilateral SVC (right SVC to right-sided atrium, left SVC to left-sided atrium, no bridging vein), all 4 pulmonary veins t…	Short stature, failure to thrive, borderline microcephaly, right-sided liver extends across midline, asplenia, stomach to the right, right isomeric bronchi	Yes	M	Yes	CHD panel (113 genes)	DNAH8	Yes	Sporadic	Trio
HSC_094	HLHS (aortic atresia, mitral stenosis), small left ventricular sinusoids, no coarctation	Mild scoliosis (Risser 4)	Yes	F	Yes			No	Sporadic	Trio
HSC_097	TGA, large muscular VSD, interrupted aortic arch (type B), small right ventricle, usual coronaries (1LCx2R)	PHACE association, hemangioma, vasculopathy: tortuosity of intracranial and extracranial segments of internal carotid, aneurism of petruous internal carotid artery	Yes	F	Yes		Microarray	Yes	Sporadic	Trio
HSC_098	CoArc, left aortic arch, trileaflet aortic valve (functionally bicuspid), left ventricle normal size	Borderline tall stature (97th percentile)	No	M	Yes			Yes	Sporadic	Trio
HSC_099	Tricuspid valve dysplasia and hypoplasia, hypoplastic right ventricle, large perimembranous VSD, large secundum ASD	ADHD, learning disability/mild ID, periauricular skin tag	Yes	M	Yes	Microarray: VUS 3p		Yes	Sporadic	Trio
HSC_100	Right atrial isomerism, dextrocardia, unbalanced atrioventricular septal defect with dominant right ventricle and hypoplastic left ventricle, atretic left atrioventricular valve, DORV (left hand topology), IVC to left atrium, bilateral SVC drain to roof of their respective atrium, total anomalous pulmonary venous drainage to left-sided atrium	Global developmental delay, horizontal nystagmus, obesity, dysmorphisms, asplenia, midline liver, left-sided gallbladder	Yes	F	Yes	Mircroarray, heterotaxy panel		Yes	Sporadic	Trio
HSC_101	CoArc, BAV, mildly hypoplastic aortic valve	Failure to thrive, sparse hair, multicystic left kidney	Yes	F	Yes	Prenatal microarray		Yes	Maternal uncle with cardiomyopathy	Trio
HSC_102	HLHS, PS, MA, DORV	Global developmental delay, bilateral cryptorchidism, strabismus, gastroesophageal reflux disease, distal tubular renal acidosis, hydronephrosis, short stature, failure to thrive, dysmorphisms	Yes	M	Yes	Renal panel, microarray		No	Consanguinity	Trio
HSC_103	Mild left ventricular hypoplasia, Complete AVSD (large primum ASD, large inlet VSD) with common atrioventricular valve (deficient left mural leaflet), bilateral SVC with no bridging vein (LSVC to coronary sinus)	IUGR (mild), dysmorphic features, lumbar scoliosis with a semi-segmented hemivertebra (L4) and an additional (6th) lumbar vertebrae	Yes	F	No	Karyotype, microarray		Yes (father BAV)	Father: BAV	Trio
HSC_105	Congenitally corrected TGA (atrioventricular discordance, ventriculoarterial discordance), perimembranous VSD, Ebstein’s anomaly of the tricuspid valve, left aortic arch, PS, left ventricular outflow tract obstruction (aortic valve)	Speech delay, microcephaly, dysmorphisms	Yes	M	Yes		Microarray	Yes	Sporadic	Trio
HSC_107	CoArc, BAV	Hypertension, undescended testis (unilateral), obesity, 1 café-au-lait spot	Yes	M	Yes		Microarray	Yes	Father with CoArc	Trio
HSC_109	TGA, CoArc, double inlet left ventricle, large VSD, ASD, small anterior rudimentary right ventricle		No	M	No			Yes	Sporadic	Trio
HSC_111	TOF, pulmonary atresia, small confluent pulmonary arteries, major aortopulmonary collaterals, left aortic arch	Anxiety	No	F	No			Mother only	Sporadic	Trio
HSC_113	HLHS (mitral and aortic atresia), tubular hypoplasia of aortic arch, small left subclavian artery	Hypocalcemia (resolved), cellulitis/mass on pre-auricular area, ectopic neurohypophysis	Yes	F	Yes		Microarray	Mother only	Sporadic / potential heart defects in maternal family / Father deceased	Proband only
HSC_114	CoArc, perimembranous VSD and 2 muscular VSDs, BAV	Minor dysmorphisms	No	F	Yes			Yes (father with potential small PFO/ASD)	Sporadic	Trio
HSC_115	TGA, intact ventricular septum, ASD, left SVC to coronary sinus, usual coronary pattern (1LCx2R)		No	M	No			Yes	Sporadic	Trio
HSC_117	TOF, hypoplastic confluent pulmonary arteries, dysplastic tricuspid aortic valve, left aortic arch, multiple small aortopulmonary collaterals		No	F	No			No	Sporadic	Trio
HSC_119	TGA with intact ventricular septum, usual coronaries (1LCx2R), right aortic arch, bilateral arterial ducts, left brachiocephalic artery (and left carotid artery) arises from a left PDA from the left pulmonary artery, asymmetric cerebral circulation dependent on the right carotid artery	Mild gross motor delay	No	M	No			Yes	Sporadic	Trio
HSC_120	DORV - TOF type		No	M	Yes	Karyotype, FISH 22q (prenatally)		Yes	Sporadic	Trio
HSC_121	Large secundum ASD, interrupted IVC, left aortic arch, likely situs solitus (normal bronchial branching pattern, so probably not left atrial isomerism)	Respiratory distress, requiring CPAP (after premature birth), speech delay	No	M	Yes			No	Sporadic, monozygotic twin healthy with speech delay	Trio
HSC_122	Valvar PA + intact ventricular septum with coronary sinusoids, hypoplastic right ventricle, severely hypoplastic tricuspid valve	Specific learning disability, atonic seizures, stroke post cardiac surgery	Yes	M	Yes			Mother only	Sporadic	Trio
HSC_123	Aortic stenosis, dysplastic trileaflet aortic valve with partial fusion between the noncoronary/right coronary commisures and right coronary/left coronary commisures	Mild pectus excavatum	No	M	Yes			Yes	Sporadic	Trio
HSC_126	HLHS (MA, aortic atresia), tubular hypoplasia of the ascending aorta, CoArc	Gross motor delay, hypertelorism, speech delay	Yes	F	Yes		Microarray	Yes	Paternal uncle with Coarc, VSD, PDA	Trio
HSC_129	DORV with anterior aorta and subpulmonary VSD (Taussig-Bing heart), tubular hypoplasia of the left aortic arch (small arch, no coarctation)		No	F	No			Yes	Sporadic	Trio
HSC_134	CoArc, left atrial isomerism, interrupted IVC with azygous continuation to the SVC, complete balanced AVSD (large primum ASD, small VSD), small anterior muscular VSD, left pulmonary vein to left-sided atrium, right pulmonary veins to right-sided atrium	Crystal deposits in kidney	Yes	M	Yes			Yes	Sporadic	Trio
HSC_136	TGA- intact ventricular septum	High forehead, deeply set eyes	No	M	Yes			Yes	Sporadic	Trio
HSC_138	CoArc, perimembranous VSD, BAV, bilateral SVC (left SVC to coronary sinus)	4 Café-au-lait spots >0.5 cm	No	F	Yes			Yes	Sporadic	Trio
HSC_139	Pulmonary stenosis (critical), tricuspid valve dysplasia with severe tricuspid stenosis, moderate tricuspid regurgitation, hypoplastic right ventricle, intact ventricular septum	Epicanthus, high forehead, depressed nasal bridge	No	M	Yes	Microarray		No	Sporadic	Trio
HSC_144	Valvar PA + intact ventricular septum, mild tricuspid valve dysplasia	Arterial and venous thrombosis after catheter intervention (consequence of surgery)	No	F	No	Karyotype, FISH 22q		No	Sporadic	Trio
HSC_145	Common arterial trunk, perimembranous VSD, left aortic arch	Minor dysmorphisms	No	M	Yes			Yes	Sporadic	Trio
HSC_146	HLHS (mitral stenosis and ao atresia), left aortic arch, left ventricular sinusoids	Mild motor and speech delay	No	M	No			Yes	Sporadic	Trio
HSC_148	Critical aortic stenosis, CoArc, hypoplastic transverse arch, left aortic arch, large perimembranous VSD, partial anomalous pulmonary venous drainage (LUPV drains by a vertical vein to the innominate vein), functionally BAV, mild mitral stenosis	Developmental delay (gross motor, speech and language), failure to thrive, tracheal tug on inspiration, high palate, triangular face, ptosis, hyperteloric, protruding forward facing ears, sacral dimple, eczema, dysmorphisms	Yes	M	Yes		Microarray, Noonan panel	Yes	Sporadic	Trio
HSC_149	CoArc, BAV, normal left ventricular size (mitral valve is only slightly small, z-score -2.3)	Arterial thrombosis (consequence of surgery)	No	M	Yes			Yes	Sporadic	Trio
HSC_152	Total anomalous pulmonary venous drainage (supracardiac)	Preauricular skin tag	No	F	No			Yes	Sporadic	Trio
HSC_157	HLHS (MA, AA)	Global developmental delay, hypotonia, borderline short stature, gastroesophageal reflux	Yes	M	No	Prenatal microarray, FISH 22q		No	Sporadic	Trio
HSC_160	TGA, CoArc with transverse arch hypoplasia, hypoplastic non-apex forming right ventricle, small apical muscular VSD, coronary pattern: 1LCx2R		No	F	Yes			Yes	Sporadic	Trio
HSC_168	HLHS (aortic atresia, mitral stenosis), endocardial fibroelastosis, hypoplastic ascending aorta	Short stature	No	M	Yes			No	Sporadic	Trio
HSC_177	CoArc with hypoplastic transverse arch, perimembranous VSD, borderline left ventricle (does not reach apex), small mitral valve, small BAV, large ASD, bilateral SVC (left SVC to coronary sinus)	Chylothorax, gastroesophageal reflux	No	F	Yes	Microarray, FISH 22q, karyotype		Yes	Sporadic	Trio
HSC_180	Dextrocardia, tricuspid atresia + ventriculoarterial discordance, hypoplastic aorta	Borderline short stature, delayed gross motor skills	Yes	M	Yes			Yes	Mother with potential PFO, maternal uncle died in infancy of CHD	Trio
HSC_183	TGA, side-by-side great vessels (commissural malalignment), no VSD, inverted coronary artery pattern (sinus 1, RCA; sinus 2 LCx)	IUGR, abnormal hair whorls	No	M	Yes			No	Sporadic	Trio

## Sheet: Variants uncertain significance
Family ID	Cardiac lesion	Extracardiac phenotype	SNVs of uncertain significance	MAF	CADD score	Inheritance	CNVs of uncertain significance	Inheritance
HSC_001	TOF with PA, non-confluent hypoplastic pulmonary arteries, 3 major aortopulmonary collateral arteries (1 supplies all lung; 2 to right lung), left aortic arch		TAB2 (NM_015093.4): c.1718C>T, p.(Thr573Ile) (in maternal cousin with TAPVR)	4.1e-06	24.6	Unknown
HSC_004	TOF, severe valvar pulmonary stenosis, major aortopulmonary collateral arteries, left aortic arch
HSC_005	Small PDA		CHD7 (NM_017780.3): c.7031G>A, p.(Gly2344Asp)	0	32	In both affected daughter and mother
HSC_006	TOF, valvar PA, DORV, left pulmonary artery sling	Right upper lobe bronchus originates from trachea, tracheal stenosis, bridging bronchus and developmental delay
HSC_007	TOF with PS, right aortic arch
HSC_008	TOF, PA		CHD4 (NM_001273.2): c.28C>G, p.(Pro10Ala)	0	23.6	Paternal
HSC_009	TOF with PS, left aortic arch	ADHD, autism, OCD, learning disability, psychiatric disorder	GATA6 (NM_005257.4): c.1302+123C>T	0	NA	Paternal
HSC_010	Hypertrophic cardiomyopathy		FLNC (NM_001458.4): c.6238G>C, p.(Gly2080Arg)	0	27.8	In three affected brothers and father
HSC_011	Valvar PS, dysplastic valve with supravalvar tethering	Club feet, foot oligodactyly, hemiparesis, polyarthralgia, absent 5th ray on both feet
HSC_012	Dilated cardiomyopathy
HSC_013	Small muscular VSD	Axial hypotonia, hypoventilation, infantile spasms, macrosomia, macrocephaly, global developmental delay
HSC_015	HLHS, MA, CoArc, DORV, hypoplastic aortic arch		GDF1 (NM_001492.6): c.1037C>T, p.(Ser346Phe)	1.74e-05	29.3	Maternal
HSC_017	Aortic stenosis, BAV, CoArc, small left ventricle (borderline), small mitral valve
HSC_018	Dysplastic aortic and pulmonary valve, PS, aortic regurgitation	Borderline short stature	NOTCH1 (NM_017617.5): c.1934G>A, p.(Cys645Tyr)	0	29	Maternal
HSC_019	Interrupted aortic arch (B-type), aortic valvular stenosis, small aortic valve, hypoplastic ascending aorta, small perimembranous VSD, small ASD	Apnea, intraventricular hemorrhage (premature birth, 28 weeks), microcephaly, dysmorphisms, anemia, hyponatremia (deceased at 2 months)					chr15:30388001-32766000 duplication	Paternal
HSC_020	CoArc, diffuse hypoplasia of descending aorta	Vasculopathy, hypertension, cerebral ischemia, respiratory infections, IUGR
HSC_021	Tricuspid atresia, hypoplastic right ventricle, tiny VSD, PA, normally-related great arteries, left aortic arch	Mild ADHD, depression
HSC_022	TOF, PA, dextroposition with apex to the left (situs solitus), confluent central pulmonary arteries, major aortopulmonary collateral arteries, left aortic arch	Motor delay, short stature (<3rd centile)	CRELD1 (NM_001031717.4): c.610C>T, p.(Arg204Cys)	4.469e-05	34	Paternal
HSC_024	TGA, IVS, coronary arteries 1L2RCx	Developmental delay, mild ID, autism					chr16:1828001-2525000 duplication	Paternal
HSC_025	Double-inlet left ventricle, TGA, VSD and small anterior right ventricle, small ascending aorta and aortic coarctation	LQTS, speech delay, stroke and global brain volume loss, potentially related to complex congenital heart defect
HSC_026	Critical valvar PS, dysplastic pulmonary valve, small secundum ASD, left aortic arch	Micrognathia
HSC_027	Aortic stenosis, dysplastic aortic valve	Global developmental delay, self injurious behaviour, microcephaly, short stature, hypotonia, joint laxity dysmorphic features
HSC_028	TGA, IVS, usual coronaries (1LCx2R)
HSC_029	HLHS (aortic stenosis, mitral stenosis), minimal antegrade flow across aortic valve, severely hypoplastic ascending aorta	Short stature, microcephaly, seizures, learning disability, hypotonia, hearing loss, leg length discrepency, osteopenia
HSC_030	TGA, IVS, usual coronaries (1LCx2R)
HSC_031	Large perimembranous VSD	Autism, developmental delay, unexplained episodic fevers, gastroesophageal reflux disease
HSC_032	Unbalanced AVSD committed to left ventricle, hypoplastic right ventricle, common atrioventricular valve, large primum ASD, small inlet VSD	Borderline microcephaly, global developmental delay and hypotonia, gastrojejunal tube fed
HSC_033	TOF, PA, hypoplastic pulmonary arteries, left aortic arch
HSC_034	TOF, PA with major aortopulmonary collateral arteries, nonconfluent hypoplastic pulmonary arteries	Congenital lymphedema	FOXC2 (NM_005251.3): c.1339T>A, p.(Phe447Ile)	0	28	Paternal
HSC_036	TGA, IVS, bicuspid pulmonary valve, usual coronaries (1LCx2R)	Cardioembolic stroke and associated seizures, mild IUGR, oligohydramnios, mild motor delay
HSC_037	Critical valvar PS
HSC_038	CoArc	Thick nuchal skin, café-au-lait spot, preauricular pit, T-cell lymphopenia
HSC_039	CoArc, transverse arch hypoplasia, BAV, small anterior muscular VSD	Macrocephaly, hemangioma, scoliosis, ID
HSC_040	Coarc, functionally BAV	High palate
HSC_041	Balanced complete AVSD (small primum ASD, large VSD)	Microcephaly, hearing loss, cerebellar hypoplasia, congenital cataract, global developmental delay, failure to thrive, seizures, distinct/dysmorphic features
HSC_042	Balanced AVSD with large primum ASD, inlet VSD, and large secundum ASD, severe left pulmonary vein stenosis	Feeding difficulties, polyhydramnion, dilated bowel, renal cyst, choroid plexus cyst, micrognathia, died at age 7 m old
HSC_043	Severe Ebstein’s anomaly, severe tricuspid regurgitation (required neonatal Starne’s and Blalock-Taussig shunt)	Oligohydramnion, pulmonary hypoplasia, short stature, microcephaly, rhizomelia, facial dysmorphisms, hypotonia, gross motor delay
HSC_044	Aortic coarctation with tubular hypoplasia, multiple apical VSD, fenestrated ASD, functional BAV	Mild developmental delay, head circumference 87th centile, hearing loss
HSC_047	Aortic coarctation, borderline left ventricular size (not HLHS; MRI LVEDVi 29ml/m2, AAo flow 2.18 L/min/m2), small functionally bicuspid aortic valve (fusion of left and right coronary cusps; z-score -6.1), small mitral valve (z-score -4.7)	Distinct facial features, hemangioma
HSC_048	Aortic stenosis, functional BAV (fusion between right and non coronary cusp)	Dermal translucency, umbilical hernia
HSC_049	Tricuspid and pulmonary atresia, severe right ventricular hypoplasia, normally related great arteries, left aortic arch	Multicystic dysplastic left kidney, esophageal atresia + tracheoesophageal fistula, 13 ribs, mild dysmorphic features
HSC_050	Tricuspid atresia, normally related great arteries, right ventricular hypoplasia, small ventriculoseptal defect	ADHD, oppositional defiant disorder, fine motor delay, visual impairment, hypermetropia
HSC_051	Situs inversus, dextrocardia, mirror image atrial arrangement, TGA, bilateral SVC (left SVC to left-sided atrium, right SVC to coronary sinus)	Situs inversus totalis: left-sided liver, right-sided spleen
HSC_054	PDA
HSC_055	HLHS (aortic atresia, severe mitral stenosis), non-apex forming left ventricle, endocardial fibroelastosis, coronary sinusoids and fistulae
HSC_056	Early-onset dilated cardiomyopathy	Abnormal skin blistering, poor wound healing
HSC_057	TGA, CoArc, small perimembranous VSD, coronary 1LCx2R		ZEB2 (NM_014795.3):c.3067+4T>C, p.?	3.228e-05	13.5	De novo
HSC_058	HLHS, MA, DORV, subaortic VSD, hypoplastic left aortic arch, CoArc	Borderline short stature ~ 3rd percentile, retrognathia, clinodactyly
HSC_059	Large ASD secundum, moderately dilated right ventricle
HSC_060	CoArc, transverse arch hypoplasia, bovine arch (common origin brachiocephalic and left common carotid arteries), VSD (doubly committed subarterial VSD), posterior deviation of the outlet septum, trileaflet aortic valve, subaortic ridge	Increased nuchal translucency, short stature, failure to thrive, facial dysmorphisms, ptosis, joint hypermobility/hypotonia, cryptorchidism
HSC_062	TOF, right aortic arch		GATA6 (NM_005257.5): c.967T>C, p.(Tyr323His)	0	25.2	Paternal
			FLT4 (NM_182925.4) :c.401-9T>A, p.?	4.159e-06	NA	Maternal
HSC_065	HLHS (mitral and aortic valve atresia)
HSC_066	HLHS (mitral and aortic valve stenosis), hypoplastic ascending aorta, isthmus hypoplasia, moderate to large muscular VSD	Retrognathia, mild dysmorphisms	SMAD6 (NM_005585.4): c.874+5G>A, p.?	8.134e-06	19.1	Paternal
HSC_067	CoArc, BAV, transverse arch hypoplasia, small PDA
HSC_068	TGA, normal coronaries (1LCx2R), small perimembranous VSD	Possible immune dysregulation and autoinflammatory condition
HSC_069	CoArc, Borderline LV; biV repair (almost aprex forming), BAV	Juvenile arthritis
HSC_070	CoArc, small apical anterior muscular VSD, trileaflet aortic valve	Neonatal respiratory distress / hypoglycemia / jaundice, IUGR, short stature, microcephaly, Dandy-Walker-malformation, low medullary conus, nevus flammeus / hemangioma, fifth finger contractures
HSC_071	Double inlet left ventricle, small right ventricle, straddling of the right atrioventricular valve, small left atrioventricular valve, VA concordance, unobstructed aortic arch, 2 small fenestrated ASDs	Large for gestational age, mild dysmorphisms
HSC_073	TOF	Cleft lip and palate, lower limb spasticity, mild ID
HSC_074	Interrupted aortic arch (type B), hypoplastic ascending aorta and transverse arch, large VSD (outlet septum to mid-muscular septum), posterior deviation of the outlet septum, left SVC to coronary sinus	Borderline short stature, hearing impairment, dysplastic ears with preauricular tags
HSC_075	HLHS (aortic atresia, mitral stenosis), mild hypoplasia of ascending aorta and arch, no coarctation, endocardial fibroelastosis, small coronary sinusoids to left ventricle	Short stature, microcephaly, mild retrognathia
HSC_076	TOF with PS and DORV, confluent pulmonary arteries, left SVC to coronary sinus, no bridging vein, left aortic arch	Esophageal atresia, bilateral iris coloboma, failure to thrive
HSC_080	Tricuspid atresia, VA concordance, hypoplastic right ventricle , right ventricular outflow tract obstruction (PS, subPS)	IUGR, increased nuchal translucency, short stature, microcephaly, failure to thrive, dysmorphisms
HSC_081	HLHS (MS, AA)	ADHD, nephrocalcinosis, hypercalcemia, dysmorphisms (parietal bossing, broad forehead, preauricular pit)	DNAH11 (NM_001277115.1): c.[3494A>G]; [9952C>T], p.[(Asp1165Gly)]; [(Gln3318*)]	1.64E-04; 0	22.6; 56	Paternal; maternal
HSC_086	Valvar pulmonary atresia (trileaflet pulmonary valve), moderate right ventricular hypoplasia, secundum atrial septal defect, dysplastic tricuspid valve
HSC_087	Dextrocardia, left atrial isomerism, interrupted IVC with azygous continuation of the IVC to right SVC, single right SVC drains to right-sided atrium, hepatic veins drain to right-sided atrium, all 4 pulmonary veins drain to right-sided atrium, unbalanced AVSD (large primum ASD, large VSD) with common atrioventricular valve committed to a large anterior left-sided morphological right ventricle, h…	Left-sided liver, polysplenia, superior mesenteric vein to the right of the superior mesenteric artery, stomach to the right, abnormal configuration of the colon (likely malrotation), macrocephaly, mild respiratory issues, ultrastructural ciliary abnormalities	DNAH9 (NM_001372.4): c.[4421A>G];[13244T>C], p.[(Asp1474Gly)];[(Ile4415Thr)]	1.00E-04; 5.70E-05	26.8; 27.3	Paternal; maternal
HSC_088	Total anomalous pulmonary venous drainage to coronary sinus
HSC_089	Congenitally corrected TGA, moderate outlet VSD, PS (valvar and supravalvar), left aortic arch, small secundum ASD, normal tricuspid valve	One beat of clonus bilaterally in his ankles, clinodactyly
HSC_090	TGA, tricuspid atresia, VSD, small right ventricle	ADHD, weight >+2SD
HSC_091	CoArc, VSD, unicuspid aortic valve, hypoplastic transverse arch
HSC_092	TOF (valvar, subvalvar and supravalvar obstruction), left aortic arch	Microcephaly, failure to thrive, unilateral renal hypoplasia/cyst, inguinal hernia
HSC_093	Dextrocardia, right atrial isomerism, complete balanced AVSD (common atrium, large inlet VSD), right ventricle is to left of left ventricle, right ventricle is the outlet ventricle with the remote aorta located anterior and leftward to the pulmonary artery, left-hand topology, bilateral SVC (right SVC to right-sided atrium, left SVC to left-sided atrium, no bridging vein), all 4 pulmonary veins t…	Short stature, failure to thrive, borderline microcephaly, right-sided liver extends across midline, asplenia, stomach to the right, right isomeric bronchi	DNAH8 (NM_001206927.1): c.[991A>G];[10773C>G], p.[(Thr331Ala)];[(Phe3591Leu)]	3.00E-04; 4.00E-04	NA; 28.1	Paternal; maternal	chr3:79166228-87437174 deletion	Maternal
HSC_094	HLHS (aortic atresia, mitral stenosis), small left ventricular sinusoids, no coarctation	Mild scoliosis (Risser 4)
HSC_097	TGA, large muscular VSD, interrupted aortic arch (type B), small right ventricle, usual coronaries (1LCx2R)	PHACE association, hemangioma, vasculopathy: tortuosity of intracranial and extracranial segments of internal carotid, aneurism of petruous internal carotid artery
HSC_098	CoArc, left aortic arch, trileaflet aortic valve (functionally bicuspid), left ventricle normal size	Borderline tall stature (97th percentile)	PRDM6 (NM_001136239.4): c.742G>A, p.(Val248Met)	0	32	Paternal
HSC_099	Tricuspid valve dysplasia and hypoplasia, hypoplastic right ventricle, large perimembranous VSD, large secundum ASD	ADHD, learning disability/mild ID, periauricular skin tag					chr3:60001-4354200 deletion, chr3:4360001-6187000 duplication	Maternal
HSC_100	Right atrial isomerism, dextrocardia, unbalanced atrioventricular septal defect with dominant right ventricle and hypoplastic left ventricle, atretic left atrioventricular valve, DORV (left hand topology), IVC to left atrium, bilateral SVC drain to roof of their respective atrium, total anomalous pulmonary venous drainage to left-sided atrium	Global developmental delay, horizontal nystagmus, obesity, dysmorphisms, asplenia, midline liver, left-sided gallbladder
HSC_101	CoArc, BAV, mildly hypoplastic aortic valve	Failure to thrive, sparse hair, multicystic left kidney					chr20:50307001-50801000 duplication	Paternal
HSC_102	HLHS, PS, MA, DORV	Global developmental delay, bilateral cryptorchidism, strabismus, gastroesophageal reflux disease, distal tubular renal acidosis, hydronephrosis, short stature, failure to thrive, dysmorphisms	DNAH1 (NM_015512.4): c.9049G>A, p.(Asp3017Asn) homozygous	4.16e-06	23.3	Paternal; maternal
HSC_103	Mild left ventricular hypoplasia, Complete AVSD (large primum ASD, large inlet VSD) with common atrioventricular valve (deficient left mural leaflet), bilateral SVC with no bridging vein (LSVC to coronary sinus)	IUGR (mild), dysmorphic features, lumbar scoliosis with a semi-segmented hemivertebra (L4) and an additional (6th) lumbar vertebrae
HSC_105	Congenitally corrected TGA (atrioventricular discordance, ventriculoarterial discordance), perimembranous VSD, Ebstein’s anomaly of the tricuspid valve, left aortic arch, PS, left ventricular outflow tract obstruction (aortic valve)	Speech delay, microcephaly, dysmorphisms	ZFPM2 (NM_012082.3): c.1993G>A, p.(Gly665Arg)	0	25.5	Paternal
HSC_107	CoArc, BAV	Hypertension, undescended testis (unilateral), obesity, 1 café-au-lait spot
HSC_109	TGA, CoArc, double inlet left ventricle, large VSD, ASD, small anterior rudimentary right ventricle
HSC_111	TOF, pulmonary atresia, small confluent pulmonary arteries, major aortopulmonary collaterals, left aortic arch	Anxiety	FLT4 (NM_182925.4): c.2305G>A, p.(Glu769Lys)	4.894e-05	22.2	Maternal
			KDR (NM_002253.2): c.1270G>A, p.(Gly424Ser)	0	19.7	Maternal
HSC_113	HLHS (mitral and aortic atresia), tubular hypoplasia of aortic arch, small left subclavian artery	Hypocalcemia (resolved), cellulitis/mass on pre-auricular area, ectopic neurohypophysis
HSC_114	CoArc, perimembranous VSD and 2 muscular VSDs, BAV	Minor dysmorphisms	TBX1 (NM_080647.1): c.1309C>T, p.(Pro437Ser)	8.262e-05	23.7	Maternal
HSC_115	TGA, intact ventricular septum, ASD, left SVC to coronary sinus, usual coronary pattern (1LCx2R)
HSC_117	TOF, hypoplastic confluent pulmonary arteries, dysplastic tricuspid aortic valve, left aortic arch, multiple small aortopulmonary collaterals
HSC_119	TGA with intact ventricular septum, usual coronaries (1LCx2R), right aortic arch, bilateral arterial ducts, left brachiocephalic artery (and left carotid artery) arises from a left PDA from the left pulmonary artery, asymmetric cerebral circulation dependent on the right carotid artery	Mild gross motor delay
HSC_120	DORV - TOF type
HSC_121	Large secundum ASD, interrupted IVC, left aortic arch, likely situs solitus (normal bronchial branching pattern, so probably not left atrial isomerism)	Respiratory distress, requiring CPAP (after premature birth), speech delay
HSC_122	Valvar PA + intact ventricular septum with coronary sinusoids, hypoplastic right ventricle, severely hypoplastic tricuspid valve	Specific learning disability, atonic seizures, stroke post cardiac surgery	PLD1 (NM_002662.5): c.1276G>A, p.(Ala426Thr)	8.125e-05	25	Maternal
			TLL1 (NM_012464.5): c.160T>A:p.(Cys54Ser)	3.232e-05	23.1	Maternal
HSC_123	Aortic stenosis, dysplastic trileaflet aortic valve with partial fusion between the noncoronary/right coronary commisures and right coronary/left coronary commisures	Mild pectus excavatum
HSC_126	HLHS (MA, aortic atresia), tubular hypoplasia of the ascending aorta, CoArc	Gross motor delay, hypertelorism, speech delay
HSC_129	DORV with anterior aorta and subpulmonary VSD (Taussig-Bing heart), tubular hypoplasia of the left aortic arch (small arch, no coarctation)
HSC_134	CoArc, left atrial isomerism, interrupted IVC with azygous continuation to the SVC, complete balanced AVSD (large primum ASD, small VSD), small anterior muscular VSD, left pulmonary vein to left-sided atrium, right pulmonary veins to right-sided atrium	Crystal deposits in kidney
HSC_136	TGA- intact ventricular septum	High forehead, deeply set eyes
HSC_138	CoArc, perimembranous VSD, BAV, bilateral SVC (left SVC to coronary sinus)	4 Café-au-lait spots >0.5 cm
HSC_139	Pulmonary stenosis (critical), tricuspid valve dysplasia with severe tricuspid stenosis, moderate tricuspid regurgitation, hypoplastic right ventricle, intact ventricular septum	Epicanthus, high forehead, depressed nasal bridge	GATA5 (NM_080473.5): c.632A>G, p.(Asn211Ser)	0	25.7	Maternal
HSC_144	Valvar PA + intact ventricular septum, mild tricuspid valve dysplasia	Arterial and venous thrombosis after catheter intervention (consequence of surgery)
HSC_145	Common arterial trunk, perimembranous VSD, left aortic arch	Minor dysmorphisms	ARID1A (NM_006015.6): c.1944C>A, p.(Asp648Glu)	0	17.3	Maternal
			MYH6 (NM_002471.3): c.2615G>A, p.(Arg872His)	2.437e-05	33	Paternal
HSC_146	HLHS (mitral stenosis and ao atresia), left aortic arch, left ventricular sinusoids	Mild motor and speech delay
HSC_148	Critical aortic stenosis, CoArc, hypoplastic transverse arch, left aortic arch, large perimembranous VSD, partial anomalous pulmonary venous drainage (LUPV drains by a vertical vein to the innominate vein), functionally BAV, mild mitral stenosis	Developmental delay (gross motor, speech and language), failure to thrive, tracheal tug on inspiration, high palate, triangular face, ptosis, hyperteloric, protruding forward facing ears, sacral dimple, eczema, dysmorphisms
HSC_149	CoArc, BAV, normal left ventricular size (mitral valve is only slightly small, z-score -2.3)	Arterial thrombosis (consequence of surgery)	TBX1 (NM_005992.1): c.*10+74G>A, p.?	0	NA	Maternal	chr2:74646148-75240197 deletion	Paternal
HSC_152	Total anomalous pulmonary venous drainage (supracardiac)	Preauricular skin tag
HSC_157	HLHS (MA, AA)	Global developmental delay, hypotonia, borderline short stature, gastroesophageal reflux
HSC_160	TGA, CoArc with transverse arch hypoplasia, hypoplastic non-apex forming right ventricle, small apical muscular VSD, coronary pattern: 1LCx2R		PTPN11 (NM_002834.4): c.661A>G, p.(Ile221Val)	3.98e-06	21.4	Paternal
HSC_168	HLHS (aortic atresia, mitral stenosis), endocardial fibroelastosis, hypoplastic ascending aorta	Short stature
HSC_177	CoArc with hypoplastic transverse arch, perimembranous VSD, borderline left ventricle (does not reach apex), small mitral valve, small BAV, large ASD, bilateral SVC (left SVC to coronary sinus)	Chylothorax, gastroesophageal reflux
HSC_180	Dextrocardia, tricuspid atresia + ventriculoarterial discordance, hypoplastic aorta	Borderline short stature, delayed gross motor skills
HSC_183	TGA, side-by-side great vessels (commissural malalignment), no VSD, inverted coronary artery pattern (sinus 1, RCA; sinus 2 LCx)	IUGR, abnormal hair whorls	SOS2 (NM_006939.4): c.622G>T, p.(Ala208Ser)	2.906e-05	22.4	Maternal
